# Supplementary material for: Technology-based interventions on burden of older adults’ informal caregivers: a systematic review and meta-analysis of randomized controlled trials
Source: BMC Geriatr. 2024 May 4;24:398. doi: 10.1186/s12877-024-05018-w (PMC11070124; doi:10.1186/s12877-024-05018-w)
Supplement: Supplementary file 1 — Supplementary Material 1. [file 12877_2024_5018_MOESM1_ESM.xlsx]

## Sheet: Sheet1
Data Extraction and Assessments of Risk of Bias on Included Studies
Data extraction
basic information of included studies	Authors		Biliunaite et al., 2021	Mortenson et al.2018	Cristancho-Lacroix et al., 2015	Kales et al., 2018	Hattink et al., 2015	Metcalfe et al., 2019	Ferré-Grau et al., 2021	James et al., 2021	Wilz et al., 2018	Meichsner et al., 2019	Torkamani et al., 2014	Gustafson et al., 2019	De Stefano et al., 2022	Levenson, 2022
	Title		Internet-Based Cognitive Behavioral Therapy for InformalCaregivers: Randomized Controlled Pilot Trial	Effects of a caregiver-inclusive assistive technology intervention: a randomized controlled trial	A Web-Based Psychoeducational Program for Informal Caregivers of Patients With Alzheimer’s Disease: A Pilot Randomized Controlled Trial	Effect of the WeCareAdvisor™ on family caregiver outcomes in dementia: a pilot randomized controlled trial	Web-Based STAR E-Learning Course Increases Empathy and Understanding in Dementia Caregivers: Results from a Randomized Controlled Trial in the Netherlands and the United Kingdom	Online information and support for carers of people with young onset dementia: a multi-site randomised controlled pilot study	A Mobile App–Based Intervention Program for Nonprofessional Caregivers to Promote Positive Mental Health: Randomized Controlled Trial	Heart-focused breathing and perceptions of burden in Alzheimer’s caregivers: An online randomized controlled pilot study	The Tele.TAnDem Intervention: Telephone-based CBT for Family Caregivers of People With Dementia	Acceptance and treatment effects of an internet‐delivered cognitive‐behavioral intervention for family caregivers of people with dementia: A randomized‐controlled trial	A Randomized Controlled Pilot Study to Evaluate a Technology Platform for the Assisted Living of People with Dementia and their Carers	Pilot Test of a Computer-Based System to Help Family Caregivers of Dementia Patients	Effects of Phone-Based Psychological Intervention on Caregivers of Patients with Early-Onset Alzheimer’s Disease: A Six-Months Study during the COVID-19 Emergency in Italy	In-Home Technology for Caregivers of People With Dementia and Mild Cognitive Impairment
	ID		10.2196/21466	10.1186/s12877-018-0783-6	10.2196/jmir.3717	org/10.1186/s12877-018-0801-8	10.2196/jmir.4025	10.1002/gps.5154	10.2196/21708	10.1016/j.gerinurse.2021.02.006	10.1093/geront/gnx183	10.1002/jclp.22739	10.3233/JAD-132156	10.3233/JAD-190052	10.3390/brainsci12030310	NCT04206670
	Abstract		Background: Caregiving for a family member can result in reduced well-being for the caregiver. Internet-delivered cognitive behavioral therapy (ICBT) may be one way to support this population. This is especially the case for caregivers in countries with limited resources, but high demand for psychological services. Objective: In this study we evaluated the effects of a therapist-guided 8-week-lon…	Background: The principal aim of this study was to investigate whether a caregiver-inclusive assistive technology intervention improved older care recipients’ functional autonomy and decreased the perceived burden of their family caregivers compared to customary care. Methods: The study was a single-blind, mixed-methods, randomized controlled trial with baseline data collection and follow-ups at …	Background: Although several face-to-face programs are dedicated to informal caregivers of persons with dementia, they are not always accessible to overburdened or isolated caregivers. Based on a face-to-face intervention program, we adapted and designed a Web-based fully automated psychoeducational program (called Diapason) inspired by a cognitive approach. Objective: This study aimed to evaluat…	Background: Behavioral and psychological symptoms of dementia (BPSD) are universal and associated with multiple negative outcomes. This pilot randomized controlled trial (RCT) evaluated the effect of using the WeCareAdvisor, an innovative web-based tool developed to enable family caregivers to assess, manage, and track BPSD. Methods: This RCT enrolled 57 dementia family caregivers from community …	Background: The doubling of the number of people with dementia in the coming decades coupled with the rapid decline in the working population in our graying society is expected to result in a large decrease in the number of professionals available to provide care to people with dementia. As a result, care will be supplied increasingly by untrained informal caregivers and volunteers. To promote ef…	Objectives: The European RHAPSODY project sought to develop and test an online information and support programme for caregivers of individuals diagnosed with young-onset dementia. The objectives were to assess user acceptability and satisfaction with the programme, and to test outcome measures for a larger effectiveness study. Design: A pilot randomised controlled trial in England, France and Ger…	Background: While nonprofessional caregivers often experience a sense of fulfillment when they provide care, there is also asignificant risk of emotional and physical burnout. Consequently, this can negatively affect both the caregiver and the person being cared for. Intervention programs can help empower nonprofessional caregivers of people with chronic diseases and develop solutions to decrease…	Informal caregivers of patients with Alzheimer’s disease (AD) often experience high stress and reduced wellbeing and quality of life. HeartMath’s Heart Lock-In technique has been shown to reduce stress. In a randomized controlled pilot study among ten informal AD caregivers, we examined a two-week ten-minute daily, internet delivered heart-focused breathing protocol (n = 5) compared to waitlist c…	Background and Objectives: This study evaluated the effectiveness of a telephone-based cognitive-behavioral therapy for family caregivers of people with dementia in existing health care provision structures. Research Design and Methods: Two hundred seventy-three family caregivers of people with dementia were randomly assigned to receive the intervention or usual care. Usual care included unrestri…	Objectives: The study evaluated the efficacy of an internet‐ delivered cognitive‐behavioral intervention for caregivers of people with dementia and examined acceptance of program characteristics. Method: Thirty‐nine caregivers (Mage= 62.11 ± 9.67, 78.4% female) were enrolled in a 2 × 3 randomized‐controlled trial (RCT) that compared an intervention and wait‐list control group. A cognitive‐behavio…	The use of telemedicine is becoming increasingly popular in assisting with the home management of People with Dementia (PwD) by offering services to the carers that may enhance their ability to care for their relative for longer. A computerized platform, ALADDIN, was evaluated in its usefulness to reduce carer burden and distress and to improve their quality of life, in an attempt to delay instit…	Background: Family members absorb much of the care of dementia patients. The burden of care substantially impacts caregivers’ health, further straining our healthcare system. By 2050, the incidence of Alzheimer’s disease will more than double, increasing the numbers of family caregivers proportionally. Interventions that reduce their burden are needed to preserve their health as well as the viabi…	Caregivers of patients with early-onset Alzheimer’s disease (EOAD) experience higher level of burden, stress, and depression, due to premature role changes and social isolation. Moreover, the SARS-CoV-2 pandemic compelled restrictions regarding social interactions and mobility in Italy from March 2020, prompting telemedicine approaches for supporting patients and their families confined at home. …	designed to alleviate anxiety, burden, and loneliness in spousal and familial caregivers of individuals with Alzheimer's disease, other dementias, or mild cognitive impairment.Detailed Description: This study aims to develop, refine, and evaluate a new hardware/software system designed to integrate in-home sensors and devices, Internet-of-Things technologies (i.e., devices that can be controlled …
	Publication year		2021	2018	2015	2018	2015	2019	2021	2021	2017	2018	2014	2019	2022	2022
	Authors		Ieva Biliunaite1, MSc; Evaldas Kazlauskas2, Prof Dr; Robbert Sanderman3,4, Prof Dr; Inga Truskauskaite-Kuneviciene2, PhD; Austeja Dumarkaite2, MSc; Gerhard Andersson1,5,6, Prof Dr	W. Ben Mortenson1,2,3* , Louise Demers4,5, Marcus J. Fuhrer6, Jeffrey W. Jutai7, Jessica Bilkey1,2, Michelle Plante4 and Frank DeRuyter8	Victoria Cristancho-Lacroix1,2, MApsych, MSc, PhD (Psych); Jérémy Wrobel1, MApsych; Inge Cantegreil-Kallen1,	Helen C. Kales1 , Laura N. Gitlin, Barbara Stanislawski1, H. Myra Kim, Katherine Marx, Molly Turnwald Claire Chiang and Constantine G. Lyketsos	Bart Hattink, MSc; Franka Meiland, PhD; Henriëtte van der Roest, PhD; Peter Kevern, PhD; Francesca Abiuso,PhD; Johan Bengtsson, MSc; Angele Giuliano, MSc; Annalise Duca, BSc; Jennifer Sanders, MSc; Fern Basnett,MSc; Chris Nugent, PhD; Paul Kingston, PhD; Rose-Marie Dröes, PhD	Metcalfe Anna ; Jones, Bridget ; Mayer, Johannes ; Gage, Heather ; Oyebode,Jan ; Boucault, Sarah ; Aloui, Sabrina1; Schwertel, Uta ; Böhm, Marcus , Tezenas du Montcel, Sophie1; Lebbah, Said; De Mendonça, Alexandre ; De Vugt, Marjolein ; Graff, Caroline ; Jansen, Sabine; Hergueta, Thierry; Dubois, Bruno and Kurz, Alexander	Carme Ferré-Grau, RN, BSc, MSN, PhD; Laia Raigal-Aran, RN, BSc, MSN, PhD; ael Lorca-Cabrera, RN, MSc;Teresa Lluch-Canut, RN, BSc, MSc, PhD; Maria Ferré-Bergadà, BSc, PhD; Mar Lleixá-Fortuño, RN, BSc, MSc,PhD; Montserrat Puig-Llobet, RN, MSc, PhD; Maria Dolores Miguel-Ruiz, RN, MSc, PhD; Núria Albacar-Riobóo,RN, MSc, PhD	Taylor A. James, BSN, RN*,1, Dara James, PhD, Linda K. Larkey, PhD	Gabriele Wilz, PhD,1,* Maren Reder, MPH,2 Franziska Meichsner, PhD,1 and Renate Soellner, PhD	Franziska Meichsner ,Christina Theurer,Gabriele Wilz	Mariam Torkamania, Louise McDonalda, Ignasi Saez Aguayob, Christos Kaniosc, Maria-Nefeli Katsanouc, Laura Madeleyd, Patricia D. Limousina, Andrew J. Leese, Maria Haritouf, Marjan Jahanshahia and the ALADDIN Collaborative Group	David H. Gustafson Jr.a, David H. Gustafson Sr.a,b, Olivia J. Codya, Ming-Y uan Chihc, Darcie C. Johnstona,and Sanjay Asthana	Manuela De Stefano ,Sabrina Esposito , Alessandro Iavarone , Michele Carpinelli Mazzi ,Mattia Siciliano , Daniela Buonanno, Danilo Atripaldi , Francesca T rojsi and Gioacchino T edeschi	Levenson et al
	Source (journal name, issue number, page number)		J Med Internet Res 2021;23(4):e21466)；doi: 10.2196/21466	Ben Mortenson et al. BMC Geriatrics (2018) 18:97 https://doi.org/10.1186/s12877-018-0783-6	J Med Internet Res 2015|vol.17|iss.5|e117|p.1；doi：10.2196/jmir.3717	Kales et al. BMC Geriatrics (2018) 18:113 https://doi.org/10.1186/s12877-018-0801-8	J Med Internet Res 2015;17(10):e241; doi: 10.2196/jmir.4025	J. Clin. Psychol. 2018;1–20. DOI: 10.1002/jclp.22739	(JMIR Mhealth Uhealth 2021;9(1):e21708) doi: 10.2196/21708	Geriatric Nursing 42 (2021) 397?404	Gerontologist, 2018, Vol. 58, No. 2, e118–e129	J. Clin. Psychol. 2018;1–20	Journal of Alzheimer’s Disease 41 (2014) 515–523	Journal of Alzheimer’s Disease 70 (2019) 541–552	Brain Sci. 2022, 12, 310
	country		Lithuania	Canada	France	USA	Europe	England, France and Germany	Spain	USA	Germany	Germany	UK；Spain；Greece	USA	Italy	USA
	researchers		Chengdan Xie;Rui He	Tianyi Qin;Keyan Wan	Keyan Wan;Tianyi Qin	Chengdan Xie;Keyan Wan;Rui He	Keyan Wan;Tianyi Qin	Chengdan Xie;Keyan Wan;Tianyi Qin	Chengdan Xie;Keyan Wan;Tianyi Qin	Chengdan Xie;Keyan Wan	Keyan Wan;Tianyi Qin;Rui He	Tianyi Qin;Keyan Wan	Yang Zhou;Keyan Wan	Yang Zhou;Keyan Wan	Yang Zhou;Keyan Wan	Yang Zhou;Keyan Wan
	Date		2022.3.15	2022.3.14	2020.11.19	2021.03.09	2021.03.11	2021.10.20	2021.10.20	2021.10.20	2021.10.18	2021.10.20	2022.11.04	2022.11.04	2022.11.04	2022.11.13
	research type		RCT	RCT	RCT	RCT	RCT	RCT	RCT	RCT	RCT	RCT	RCT	RCT	RCT	RCT
	participants		Informal caregivers of Older Adults	Older Adults with Disabilities and Their Informal Caregivers of assistance per week to the care recipient.	Informal Caregivers of Patients With Alzheimer’s Disease	dementia family caregivers	Dementia Caregivers	informal carers of people with either Alzheimer's disease (AD) or Fronto-temporal Degeneration (FTD)	primary or secondary nonprofessional caregiver of someone with a chronic disease	informal Alzheimer’s disease caregivers	family caregivers who were primarily responsible for the home-based care of a person with dementia (PwD).	caregivers of people with dementia	caregivers of people with dementia	unpaid family caregivers of patients with Alzheimer’s disease	a family caregiver of a person with a diagnosis of EOAD	caregivers of people with dementia
	site		Lithuania	Lower Mainland of British Columbia, the Montreal Metropolitan area in Quebec, and the Greater Ottawa area in Ontario, Canada.	Paris	Ann Arbor	the Netherlands and the United Kingdom	Technischen Universitat Munchen, Germany; Pitié-Salpetriere Hospital, Paris, France; University of Surrey, England	Catalonia, Spain.	Maricopa and Yavapai counties in Arizona	Friedrich Schiller University Jena	not reported	The National Hospital for Neurology and Neurosurgery (NHNN), UK; Badalona Serveis Assistencials (BSA), Spain; and the Psychiatric Hospital of Attica (PHA), Greece.	Wisconsin Alzheimer’s Disease Research Center	not reported	University of California, Berkeley
	number of qualified participants		63	94	49	57	59	61	131	28	273	37	60	31	20	216
	number of analyzed participants		54	87	40	56	59	60	113	10	237	30	58	25	20	182
	recruitment		The study was announced by the Vilnius University press release and posted on the Vilnius University website, Facebook, and other social media. Additionally, invitation to participate in the study was disseminated among the health care institutions, social services, and patient organizations targeted to reach informal caregivers. The study publicity campaign reached national media, and the study …	Subjects were recruited in Montreal through the West Island Health and Social Services Center; in Vancouver through Vancouver Com_x0002_munity Health Care Units; and in Ottawa through the Champlain Community Care Access Center.	flyers and posters placed in the hospital	Participants were consecutively recruited beginning in May 2015 through September 2016. They were recruited from community and outpatient clinical sites in Ann Arbor, Michigan and Baltimore, Maryland by several methods: provider or staff referral; on-site by research staff; caregiver response to flyers in a participating site; or participation in a previous trial.	through different partners (refer to Setting and Participants), both in person and through email Participants were caring for someone with dementia as an informal caregiver, a volunteer in dementia care, or a professional caregiver, and were living in either the Netherlands or in the United Kingdom. Participants in the Netherlands were recruited through meeting centers for people with dementia an…	In Germany and France, recruitment took place in memory clinics of partner sites.In England, the study was promoted via national not-for-profit organisations (the Alzheimer’s Society and Young Onset Dementia UK).	The eligible caregivers were recruited by nurses from 7 primary health care centers in central and southern Catalonia. Each nurse invited caregivers they knew who met the criteria to participate in the study.	AD caregivers were recruited through voluntary sampling via online and in-person communication	newspapers and cooperating institutions	Participants were recruited via mailing lists, social media, a project website, newspaper ads, cooperating institutions, and primary care physicians.	Patients living at home with a full time carer, a BI score of at least 35 (indicating some degree of independence), and a MMSE score of at least 9 and no more than 21 (indicating moderate to mild cognitive impairment) were recruited.Twenty participants (patients and their carers) were recruited at each site.	An initial invitation letter was sent to caregiver partners of subjects with dementia in the Wisconsin Alzheimer’s Disease Research Center Clinical Core study. The caregivers also received in-person invitations during their annual visit for the W ADRC study. Interested caregivers could fill out and return a form or call CHESS research staff directly. Eligible caregivers were sent the consent form…	Twenty consecutive caregivers of patients with EOAD (one each) were recruited at the First Division of Neurology of “Luigi Vanvitelli” University and AORN “Ospedali dei Colli”.	Potential participants will be caregivers of PWD and will recruited through online listservs of caregivers. Interested caregivers will be directed to an online website to learn more about the study, and complete a screening questionnaire to determine eligibility.
	interventions		Considering the need for further research studies, the growing number of caregivers, and the need for accessible interventions, the aim of this study was to develop and evaluate the effectiveness of an internet-based, therapist-guided ICBT intervention in reducing caregiver burden.	After randomizing the dyads, baseline data were col_x0002_lected, followed by delivery of the interventions. The experimental and comparison groups received interven_x0002_tions from different occupational therapists. The home_x0002_based Assistive Technology Provision, Updating, and Tune-Up (ATPUT) experimental intervention consisted of five components: 1. Working collaboratively with the care r…	This study aimed to evaluate through a pilot unblinded randomized controlled trial the efficacy and acceptability of a Web-based psychoeducational program for informal caregivers of persons with Alzheimer’s disease (PWAD) based on a mixed methods research design.；The Diapason program	Behavioral and psychological symptoms of dementia (BPSD) are universal and associated with multiple negative outcomes. This pilot randomized controlled trial (RCT) evaluated the effect of using the WeCareAdvisor, an innovative web-based tool developed to enable family caregivers to assess, manage, and track BPSD.	To promote effective care and avoid overburdening of untrained and trained caregivers, they must become properly skilled. To this end, the European Skills Training and Reskilling (STAR) project, which comprised experts from the domains of education, technology, and dementia care from 6 countries (the Netherlands, Sweden, Italy, Malta, Romania, and the United Kingdom), worked together to create an…	The European RHAPSODY project sought to develop and test an online information and support programme for caregivers of individuals diagnosed with young-onset ementia. The objectives were to assess user acceptability and satisfaction with the programme, and to test outcome measures for a larger effectiveness study. Following completion of baseline evaluations, participants in Group A (immediate ac…	This study aimed to evaluate the effectiveness of a smartphone app–based intervention program compared with a standard intervention program for caregivers in primary health care institutions. The usability and satisfaction of the app were a focus of this study as well. The hypothesis was that an app-based intervention program would improve caregivers’mental health and decrease their burden.	This randomized controlled trial utilized a pretest posttest design with a wait list control group to test the trends in effects of a two-week, daily online heart-focused breathing intervention on the primary outcome of perceived caregiver burden and secondary outcomes of HRV, perceived stress, quality of life, anxiety, and self-compassion.	This study evaluated the effectiveness of a telephone-based cognitive-behavioral therapy for family caregivers of people with dementia in existing health care provision structures.We incorporated CBT strategies such as cognitive restructuring, problem-analysis and problem-solving, emotion regulationstrategies, psychoeducation, and interventions for acceptance and coping with loss and grief.	Psychological interventions can provide the support that is essential for dementia caregivers to maintain their physical and mental well‐being and to continue caring for their family member. The most successful of these interventions are based on cognitive‐behavioral therapy. CBT aims to train individuals to develop both cognitive and behavioral skills for coping with stressful and difficult situ…	ALADDIN is a computerized platform designed to offer avenues of support and information to the carer.	D-CHESS (Dementia–CHESS) is a website for use on computers or tablets that evolved from these earlier CHESS systems for caregivers.	The phone-I was conducted in May 2020 and consisted of 4 telephone sessions per participant, each lasting 60 min, once a week for 4 consecutive weeks, immediately after the first Italian lockdown, according to the guidelines of “counselling” formulated by American Psychological Association . The calls were held in a comfortable environment, by just one licensed psychologist/psychotherapist, with …	Participants self-install the in-home technology system in their homes after enrollment in the study (i.e., consent procedures and initial questionnaire). Intelligent bots monitor the in-home sensors, learn typical patterns, and provide caregivers with text messages via cell phone and alerts via the tablet when worrisome behaviors occur. Social contact is encouraged using caregiver resources and …
	inclusion		individuals had to have access to the internet via a computer or any other compatible device (eg,smartphone or tablet) as well as the ability to use it throughout the duration of the intervention. Eligible participants had to have a score of 24 or more on the Caregiver Burden Inventory (CBI), be 18 years old or over, and be fluent in comprehending, writing, and reading Lithuanian language.	To be included in the study, each dyad needed to contain a care recipient and that individual’s family care provider. Care recipients needed to be aged ≥55 years, live at home, have a mobility limitation, be referred for AT-related homecare services, and receive ≥4 h per week of unpaid assistance from a single individual with daily activities or social participation for at least one month.Familyc…	Eligible participants were required to be French-speaking caregivers of community-dwelling PWAD who met the criteria of the Diagnostic and Statistical Manual of Mental Disorders, 4th Edition [20]. Caregivers had to spend at least 4 hours per week with their relative, be aged 18 years or older, scored 12 or more on the Perceived Stress Scale (PSS-14), and to have access to a computer with Internet…	Inclusion criteria included: primary caregiver for a PLWD (clinical diagnosis or MMSE< 24); residing with the PLWD or close by; managing ≥1 behavioral symptom; English speaking; and familiarity with technology (computer, tablet or smartphone).	participants who fulfilled the following criteria were recruited for the evaluation study: (1) were sufficiently computer literate to utilize the STAR website and (2) were currently an informal caregiver for someone with dementia living in the community, or a volunteer working with people with dementia with direct contact with community-dwelling people with dementia, or a professional caregiver f…	Participants were informal carers aged 18 years or more, supporting someone with symptom onset before the age of 65 and a diagnosis of either Alzheimer's disease (AD) (criteria of McKhann et al.35) or behavioural variant Fronto-temporal Degeneration (FTD) (criteria of Rascovsky et al.36) within three years of recruitment.	(1) primary or secondary nonprofessional caregiver ofsomeone with a chronic disease; (2) over 18 years of age; (3)minimum of 4 months of experience as a caregiver; (4)knowledge of Spanish or Catalan (the app was available in both languages and the user could choose his/her preference); (5)user of a mobile device and the WhatsApp mobile app; (6)access to a mobile device with an Android operating s…	the participant was able to read and write in English, was at least 18 years of age, was an informal (unpaid) caregiver who has provided care or supervision for at least four hours per day for more than six months for a patient who had received a verified medical diagnosis of AD, had a smart device that was capable of downloading Welltory.	A medical practitioner must have confirmed the diagnosis of dementia and the PwD must have demonstrated at least mild cognitive impairment.	Family caregivers who had the primary responsibility for the home‐based care of a person with dementia, could read and write in German, and had internet access were eligible for the study.	a BI score of at least 35 (indicating some degree of independence), and a MMSE score of at least 9 and no more than 21 (indicating moderate to mild cognitive impairment) were recruited. Patients either had dementia as their primary condition or dementia as part of Parkinson’s disease.	To be eligible, a caregiver needed to be: 1) an unpaid family member who was 2) the primary caregiver for a patient with dementia, 3) providing care in the patient’s home, and 4) able to read English.	The inclusion criteria were as follows: age > 18 years; being a family caregiver of a person with a diagnosis of EOAD ; spending at least four hours per day with the patient; understanding the purpose of the study and signing the informed consent.	Caregivers are fluent/literate in English Caregivers currently reside with spouse/family member who has received a diagnosis of Alzheimer's disease, other dementias, or mild cognitive impairment Caregivers primarily use a smartphone (e.g., iPhone, Android) Caregiver has wireless internet in home
	exclusion		Individuals were not eligible to participate in the study if they were experiencing severe physical or mental health problems, alcohol addiction, other severe traumatic events, suicide risk, severe interpersonal violence, or their care receiver had a life expectancy below or approximately around 6 months.	Care recipients were excluded if they had cognitive impairments that pre_x0002_vented them from completing study questionnaires.	Professional caregivers were ineligible.	Exclusion criteria included: caregiver sensory impairment; and for the person with dementia: imminent institutional placement, terminal illness, active suicide risk, or not on a stable dose of psychotropic for at least 60 days.		Dementia cases unrelated to AD or FTD were excluded. Basic computer skills and literacy in English, French or German were stated as necessary for caregivers.		Participants were excluded if diagnosed with a heart arrhythmia and/or for having a pacemaker due to the interference that introduces to accurate HRV assessment.	Exclusion criteria were ongoing psychotherapy, severe physical illness, or a diagnosed psychiatric disorder of the caregiver .	Exclusion criteria were ongoing psychotherapy, severe physical illness, or a diagnosed psychiatric disorder of the caregiver. A medical practitioner must have confirmed the care recipient’s diagnosis of dementia.	not reported	not reported	Caregivers with communication and hearing problems, and/or inability to comply with the study commitments were excluded. The caregiver sample was matched by age, education level, and global cognitive score (Mini-mental state examination, MMSE) of patients with EOAD.	Caregivers providing care for individuals with known non-neurodegenerative conditions affecting behavior and cognition Caregivers providing care for individuals with longstanding Axis I psychiatric disorder Caregivers providing care for individuals with metabolic disorder or major organ dysfunction Caregivers providing care for individuals with alcohol abuse or dependence (within 5 years of demen…
	gender		F/M	F/M	F/M	F/M	F/M	F/M	F/M	F/M	F/M	F/M	F/M	F/M	F/M	F/M
	age of caregivers	max	not reported	not reported	not reported	not reported	not reported	not reported	94	not reported	91	82
		min	not reported	not reported	not reported	not reported	not reported	not reported	28	not reported	23	14
		Experimental group	54	62.8	64.2	65.5	52.93	57.6	56.89	not reported	not reported	63	57.57	not applicable	49	63.7
		Control group	50	67.4	59	66.2	54.69	57.2	64.35	not reported	not reported	61.17	63.93	not applicable	57.7	64.6
		mean	52	65.1	61.6	65.9	53.81	57.4	60.65	60.3	64.19	62.11	60.69	not applicable	53	63.9
	nationality		Lithuania	the Lower Mainland of British Columbia, the Montreal Metropolitan area in Quebec, and the Greater Ottawa area in Ontario, Canada	France	USA	Participants were caring for someone with dementia as an informal caregiver, a volunteer in dementia care, or a professional caregiver, and were living in either the Netherlands or in the United Kingdom. the European Skills Training and Reskilling (STAR) project, which comprised experts from the domains of education, technology, and dementia care from 6 countries (the Netherlands, Sweden, Italy, …	England, France and Germany	Spain	USA	Germany	Germany	UK；Spain；Greece	USA	Italy	USA
	Mean age of care-recipients	Experimental group	70	74.5	not reported	82.3	not reported	61.6	81.63	not reported	not reported	72.47	78.6	not reported	57.6	not reported
		Control group	72	75.4	not reported	78.6	not reported	61.9	84.88	not reported	not reported	77.5	77.47	not reported	61	not reported
		Mean age	71	74.95	not reported	80.4	not reported	61.75	83.27	not reported	78.76	74.92	78.03	not reported	59	not reported
	comorbidity		not reported	Older Adults with Disabilities	Patients With Alzheimer’s Disease	dementia family caregivers	dementia caregivers	Person with YOD（Diagnosis AD / FTD）	someone with a chronic disease	someone with Alzheimer’s disease	dementia	dementia	dementia	dementia	early-onset Alzheimer’s disease	dementia
interventions	control group	number of participants	32	46	24	30	32	30	60	14	134	18	30	11	10	68
		interventions	wait-list control group	customary-care	usual care	Waitlist control group	Waitlist control group	wait-list control with delayed access to the programme	the standard intervention for caregivers by the nurses at their primary health care center of reference.	a wait list control	care as usual	wait‐list control group	no intervention	a limited intervention consisting of a book for family caregivers of dementia patients	no intervention	Waiting Control
	experimental group	number of participants	31	44	25	27	27	30	71	14	139	19	30	14	10	148
		interventions	an ICBT program	The homebased Assistive Technology Provision, Updating, and Tune-Up (ATPUT) experimental intervention	the Web-based intervention	WeCareAdvisor immediately (intervention)	the STAR training portal STAR training	immediate access to the online programme	the standard nursing care in addition to a free smartphone app (the TIVA app)	a two-week, daily online heart-focused breathing intervention	telephone-based cognitive-behavioral techniques	the Tele.TAnDem intervention The manual for the telephone‐based Tele	ALADDIN：a computerized platform designed to offer avenues of support and information to the carer.	D-CHESS	Phone-Intervention	In-Home Technology System
outcomes	methods		quantitative	quantitative	quantitative	quantitative	quantitative	quantitative	quantitative	quantitative	quantitative	quantitative	quantitative	quantitative	quantitative	quantitative
	measurement approaches		scale	scale	scale	scale	questionaire	scale	scale	scale	scale	scale	scale	scale	scale	scale
	instrument		CBI	CBI	ZBI	ZBI	self-made question	Burden Scale for Family Caregivers (BSFC)	ZBI	ZBI	self-made scale	self-made scale	ZBI	Self made scale	The Caregiver Burden Inventory (CBI)	Zarit Burden Inventory
	evaluation time		8 weeks	6 week	3 months	1 months	4 months	6 weeks	1 month	2 weeks	6 months	8 weeks	6 months	6 months	4 weeks	3 months
	experimental group	Number of dropouts	6	2	5	1	not reported	1	15	9	18	4	3	2	0	27
		reasons of dropout	losing interest in participation or death of care receiver	declined to continue，excluded from study because occupational therapist visited participant prior to baseline.lost to follow-up.declined to continue.no longer met elibigility requirements.discontinued due to health problems.deceased	ended participation,caregiver hospitalized,became illegible	chose not to continue	not reported	not reported	the app did not work properly on their smartphones; the death of the person being cared for;be lost to follow-up	become unresponsive	no time, death of person with dementia, found help elsewhere, no energy for the intervention, intervention too burdensome, institutionalization of PwD, no supervision for PwD during intervention, own illness, no information provided, not reachable. bReasons: being in the control, own illness, death of participant, death of PwD, PwD in hospital for longer, institutionalization of PwD, no informati…	Nursing home placement	not reported	placed in memory care, patients died, didn't finish the investigation		not reported
	control group	Number of dropouts	3	5	4	0	not reported	not reported	3	9	18	3	0	4	0	7
		reasons of dropout	losing interest in participation or death of care receiver	declined to continue，excluded from study because occupational therapist visited participant prior to baseline.lost to follow-up.declined to continue.discontinued due to health problems.deceased	ended participation,patient institutionalized,became illegible	not reported	not reported	not reported	the death of the person being cared for;be lost to follow-up	become unresponsive	no time, death of person with dementia, found help elsewhere, no energy for the intervention, intervention too burdensome, institutionalization of PwD, no supervision for PwD during intervention, own illness, no information provided, not reachable. bReasons: being in the control, own illness, death of participant, death of PwD, PwD in hospital for longer, institutionalization of PwD, no informati…	Nursing home placement		placed in memory care, patients died, didn't finish the investigation, one participant in the control group was a significant outlier on five of the eight outcome variables		not reported
scores	experimental group	number of participants	25	44	20	26	27	30	49	5	121	15	27	14	10	121
		preintervention （M±SD）	51.94 ±12.79	20.5±11.512	38±14.5	31.9 ± 7.3	2.67±1.11	12.5±7.8	18.80±5.64	25.0±9.03	72.70±19.98	76.11±15.60	36.60±17.50	3.36±1.53	36.4±18.37	20.04±8.71
		postintervention （M±SD）	46.28 ±13.92	20.3±11.512	38.3±14.9	30.18± 6.91	2.43±0.98	11.8±6.7	18.29±5.34	30.4±10.26	67.84±21.93	72.33±18.70	39.74±23.12	3.12±1.53	24.00±16.35	20.40±9.19
	control group	number of participants	29	43	20	30	32	31	43	5	116	15	30	11	10	61
		preintervention （M±SD）	55.84 ±12.44	19.9±11.618	35±15	31.2 ± 8.2	3.08±1.13	14.9±7.8	19.77±5.38	25.6±11.65	72.65±18.05	76.00±22.02	29.07±9.67	3.36±1.17	32.50±27.82	21.35±8.13
		postintervention （M±SD）	57.34 ±16.1	18.1±11.373	33.5±15.3	32.5 ± 6.38	2.80±0.96	14.9±7.3	20.56±5.24	26.4±13.52	69.06±19.83	79.40±15.40	30.6±17.64	3.23±1.17	19.90±24.97	21.31±8.63
Assesment on risk of bias
selection bias (sequence generation)	evaluation (low, high, unclear)		low	low	low	low	low	low	low	low	low	low	low	low	low	low
	basis		Randomization was conducted by an independent researcher not involved in the trial and performed according to a 1:1 ratio.The website for generation of random numbers was used.Randomization procedure was also used for randomly allocating therapists to participants.	The protocol for this multi-site, mixed-methods RCT employed a single-blind, experimentally controlled design in which dyads consisting of care recipients and their fam_x0002_ily caregivers were randomly assigned to either the experi_x0002_mental,	randomized offline in 2 parallel groups based on a computer-generated randomization list using blocking and stratification by sex and relationship	A randomization table was created by the University of Michigan statistician in Stata, stratified by study site and using random blocks of sizes 4,6 or 8, and provided to a project manager at each site who was not involved in assessment.	Randomization software [24] was used to classify participants into either the experimental or control group.	Computer-generated randomisation and closed envelopes were used to assign participants to Group A (immediate access to the online programme) or Group B (wait-list control with delayed access to the programme).	The randomization was stratified by the primary health center attended (7 centers in total), gender, age, and perceived level of well-being. A computer program allocated the participants using a generated randomization list.	each participant was assigned a participant identification number and randomly assigned (using a randomizer app, Randomizer.org) into either the intervention group or the wait list control group.	The remaining participants who met the inclusion criteria and gave written consent (N = 273) were randomized to the TEL group (n = 139) or CG (n = 134).	We randomized participants separately by gender using a random number generator.	Ten participants from each site were then randomly allocated to the control group (n = 30), and ten to the platform group (n = 30).	participants were randomized to either the D-CHESS intervention (n = 16) or the control (n = 15) group.	Ten consenting caregivers were randomly assigned to the treatment (TG) and ten to the control (CG) group.	Participants are randomly assigned to treatment arms by People Power.
allocation concealment	evaluation (low, high, unclear)		low	low	low	low	low	low	unclear	unclear	low	high	unclear	unclear	unclear	unclear
	basis		Randomization was conducted by an independent researcher not involved in the trial and performed according to a 1:1 ratio.The website for generation of random numbers was used.Randomization procedure was also used for randomly allocating therapists to participants.	Randomization of dyads was conducted by research coordinators in blocks of 10 using online randomization software	randomized offline in 2 parallel groups based on a computer-generated randomization list using blocking and stratification by sex and relationship	The project manager created sequentially numbered sealed envelopes containing group assign_x0002_ment.	Randomization software [24] was used to classify participants into either the experimental or control group.	Computer-generated randomisation and closed envelopes were used to assign participants to Group A (immediate access to the online programme) or Group B (wait-list control with delayed access to the programme).	not reported	not reported	We could, however, preclude interviewer bias at T0 because participants were randomized after baseline.	interviewers could not be blinded to group allocation. The primary reason was that interviewers were assessing treatment satisfaction in IG participants which automatically disclosed group allocation.	not reported	not reported	not reported	not reported
performance bias (blinding of participants and personnel)	evaluation (low, high, unclear)		unclear	high	unclear	low	low	low	high	unclear	high	high	unclear	unclear	unclear	unclear
	basis		not reported	The protocol for this multi-site, mixed-methods RCT employed a single-blind, experimentally controlled design in which dyads consisting of care recipients and their family caregivers were randomly assigned to either the experimental, caregiver-inclusive group or the customary-care comparison group .	not reported	Each consenting caregiver received the envelope in the order in which they were enrolled.	Participants in the experimental group received a link to the STAR registration webpage. People in the control group were informed that they were assigned to the group that could follow the course free of charge after post-test measurements 4 months later.	Computer-generated randomisation and closed envelopes were used to assign participants to Group A (immediate access to the online programme) or Group B (wait-list control with delayed access to the programme)	Given the nature of the study, it was not possible to blind the caregivers and the professionals.	not reported	Participants could not be blinded, thereby increasing the likelihood of biased self-reporting.	Interviewers could not be blinded to group allocation. The primary reason was that interviewers were assessing treatment satisfaction in IG participants which automatically disclosed group allocation. Different intervention durations also made it necessary for therapists to inform the interviewer when a participant was ready for the T1 assessment.	not reported	not reported	not reported	not reported
detection bias (blinding of outcome assessment)	evaluation (low, high, unclear)		unclear	low	high	low	low	unclear	high	unclear	high	unclear	unclear	unclear	unclear	low
	basis		not reported	The data collectors were blinded regarding participants’ intervention group.	Finally, we pointed out the risk of bias owing to nonblinded assessments in this study	The project manager had access to the spreadsheet that indicated the randomization order but the research assistants who performed baseline and outcome assessments were masked as to randomized condition.	At the end of the project, 2 to 4 months after the baseline measurement, all participants received a link to the questionnaires for post-test measurement. All personal data collected were anonymized. Participants were allocated a code number that was retained in a secured database under supervision of the project leaders at the evaluation sites.	not reported	The researchers, who are experienced with clinical trials, monitored the study design, study protocols, patient recruitment, blinding, subject dropouts, and patient information confidentiality. The scrupulous study design ensured quality management and high external validity.	not reported	Interviewers could also not be blinded, thereby making interviewer induced bias a possibility at T1 and T2.	not reported	not reported	not reported	not reported	University of California, Berkeley investigators are blind as to participants' treatment arm assignment.
attrition bias (incomplete outcome data)	evaluation (low, high, unclear)		low	low	low	low	low	low	low	low	low	low	low	high	low	low
	basis		No missing data	No missing data	No missing data	No missing data	No missing data	No missing data	No missing data	No missing data	No missing data	No missing data	No missing data	Missing data SD	No missing data	No missing data
reporting bias (selective outcome reporting)	evaluation (low, high, unclear)		low	low	low	low	low	low	low	low	low	low	low	low	low	low
	basis		The published reports include all expected outcomes	The published reports include all expected outcomes	The published reports include all expected outcomes	The published reports include all expected outcomes	The published reports include all expected outcomes	The published reports include all expected outcomes	The published reports include all expected outcomes	The published reports include all expected outcomes	The published reports include all expected outcomes	The published reports include all expected outcomes	The published reports include all expected outcomes	The published reports include all expected outcomes	The published reports include all expected outcomes	The published reports include all expected outcomes
other biases	evaluation (low, high, unclear)		low	low	low	low	low	low	low	low	low	low	low	low	low	low
	basis		The study did not introduce bias from other sources	The study did not introduce bias from other sources	The study did not introduce bias from other sources	The study did not introduce bias from other sources	The study did not introduce bias from other sources	The study did not introduce bias from other sources	The study did not introduce bias from other sources	The study did not introduce bias from other sources	The study did not introduce bias from other sources	The study did not introduce bias from other sources	The study did not introduce bias from other sources	The study did not introduce bias from other sources	The study did not introduce bias from other sources	The study did not introduce bias from other sources
